# Supplementary material for: Laboratory-Acquired Brucella abortus Infection Mimicking Autoimmune Disease: A Case Report with Genomic Confirmation
Source: Pathogens. 2026 Apr 23;15(5):460. doi: 10.3390/pathogens15050460 (PMC13209820; doi:10.3390/pathogens15050460)
Supplement: Supplementary file 1 [file pathogens-15-00460-s001.zip]

Archive with 2 entries (2 files):
- pathogens-4249800-supplementary figS1.pdf
- pathogens-4249800-supplementary.xlsx
