# Supplementary material for: Laboratory-Acquired Brucella abortus Infection Mimicking Autoimmune Disease: A Case Report with Genomic Confirmation
Source: Pathogens. 2026 Apr 23;15(5):460. doi: 10.3390/pathogens15050460 (PMC13209820; doi:10.3390/pathogens15050460)
Supplement: Supplementary file 1 [file pathogens-15-00460-s001.zip › pathogens-4249800-supplementary.xlsx]

## Sheet: 375 samples of Brucella...
Top Species Match (Procedure Details and Statistics)	Sample ID (Sample)	Epi Info (Source)	Cluster/Outbreak (Source)	Collection Date (Sample)	Country of Isolation (Source)	City of Isolation (Source)	ZIP of Isolation (Source)	Lat/Long of Isolation (Source)	Lat/Long Resolution (Source)	Chromosome Circular Contig Count (Chromosome & Plasmid Overview)	Chromosome Noncircular Contig Count (Chromosome & Plasmid Overview)	Plasmid Circular Contig Count (Chromosome & Plasmid Overview)	Plasmid Noncircular Contig Count (Chromosome & Plasmid Overview)	ST (Brucella MLST (9 locus))	CC (Brucella MLST (9 locus))	gap (Brucella MLST (9 locus))	aroA (Brucella MLST (9 locus))	glk (Brucella MLST (9 locus))	dnaK (Brucella MLST (9 locus))	gyrB (Brucella MLST (9 locus))	trpE (Brucella MLST (9 locus))	cobQ (Brucella MLST (9 locus))	int_hyp (Brucella MLST (9 locus))	omp25 (Brucella MLST (9 locus))	ST (Brucella MLST (21 locus))	CC (Brucella MLST (21 locus))	gap (Brucella MLST (21 locus))	aroA (Brucella MLST (21 locus))	glk (Brucella MLST (21 locus))	dnaK (Brucella MLST (21 locus))	gyrB (Brucella MLST (21 locus))	trpE (Brucella MLST (21 locus))	cobQ (Brucella MLST (21 locus))	int_hyp (Brucella MLST (21 locus))	omp25 (Brucella MLST (21 locus))	prpE (Brucella MLST (21 locus))	caiA (Brucella MLST (21 locus))	csdB (Brucella MLST (21 locus))	soxA (Brucella MLST (21 locus))	leuA (Brucella MLST (21 locus))	mviM (Brucella MLST (21 locus))	fumC (Brucella MLST (21 locus))	fbaA (Brucella MLST (21 locus))	ddlA (Brucella MLST (21 locus))	putA (Brucella MLST (21 locus))	mutL (Brucella MLST (21 locus))	acnA (Brucella MLST (21 locus))	Aminocoumarin (NCBI AMRFinderPlus)	Amikacin (NCBI AMRFinderPlus)
Brucella abortus	-ABT CB-28 2016 HSR									0	38	0	0	1		2	1	1	2	1	3	1	1	1	1		2	1	1	2	1	3	1	1	1	8	2	2	7	2	1	1	1	7	6	2	3
Brucella abortus	01-0065									0	4	0	0	1		2	1	1	2	1	3	1	1	1	1		2	1	1	2	1	3	1	1	1	8	2	2	7	2	1	1	1	7	6	2	3
Brucella abortus	01-0585									0	5	0	0	1		2	1	1	2	1	3	1	1	1	1		2	1	1	2	1	3	1	1	1	8	2	2	7	2	1	1	1	7	6	2	3
Brucella abortus	01-0648									0	5	0	0	1		2	1	1	2	1	3	1	1	1	1		2	1	1	2	1	3	1	1	1	8	2	2	7	2	1	1	1	7	6	2	3
Brucella abortus	01-4165									0	12	0	0	1		2	1	1	2	1	3	1	1	1	1		2	1	1	2	1	3	1	1	1	8	2	2	7	2	1	1	1	7	6	2	3
Brucella abortus	03-2770-11									0	5	0	0	1		2	1	1	2	1	3	1	1	1	1		2	1	1	2	1	3	1	1	1	8	2	2	7	2	1	1	1	7	6	2	3
Brucella abortus	03-4923-239-D									0	22	0	0	3		6	1	2	2	1	3	1	1	1	3		6	1	2	2	1	3	1	1	1	7	2	2	2	2	1	1	3	7	6	2	3
Brucella abortus	07-0994-2411									0	30	0	0	38		2	2	16	8	8	3	9	1	13	37		2	2	16	8	8	3	9	1	13	2	2	2	11	2	10	1	3	7	12	2	3
Brucella abortus	10073-25									0	44	0	0	1		2	1	1	2	1	3	1	1	1	1		2	1	1	2	1	3	1	1	1	8	2	2	7	2	1	1	1	7	6	2	3
Brucella abortus	285									0	28	0	0	2		2	1	2	2	1	3	1	1	1			2	1	2	2	1	3	1	1	1	7		2	2	2		1	3	7	6	2	3
Brucella abortus	292									0	12	0	0	1		2	1	1	2	1	3	1	1	1	1		2	1	1	2	1	3	1	1	1	8	2	2	7	2	1	1	1	7	6	2	3
Brucella abortus	293									0	47	0	0	2		2	1	2	2	1	3	1	1	1	2		2	1	2	2	1	3	1	1	1	7	2	2	2	2	1	1	3	7	6	2	3
Brucella abortus	306									0	46	0	0	2		2	1	2	2	1	3	1	1	1			2	1	2	2	1	3	1	1	1	7	2	2	2	2		1	3	7	6	2	3
Brucella abortus	313									0	46	0	1	2		2	1	2	2	1	3	1	1	1			2	1	2	2	1	3	1	1	1	7	2	2	2	2		1	3	7		2	3
Brucella abortus	317									0	48	0	0	2		2	1	2	2	1	3	1	1	1			2	1	2	2	1	3	1	1	1	7		2	2	2	1	1	3	7	6	2	3
Brucella abortus	385									0	28	0	0	2		2	1	2	2	1	3	1	1	1			2	1	2	2	1	3	1	1	1	7	2	2	2	2		1	3	7	6	2	3
Brucella abortus	390									0	42	0	0	2		2	1	2	2	1	3	1	1	1	2		2	1	2	2	1	3	1	1	1	7	2	2	2	2	1	1	3	7	6	2	3
Brucella abortus	401									0	87	0	0	2		2	1	2	2	1	3	1	1	1			2	1	2	2	1	3	1	1	1	7		2	2	2		1	3	7	6	2	3
Brucella abortus	403									0	42	0	0	2		2	1	2	2	1	3	1	1	1			2	1	2	2	1	3	1	1	1	7		2	2	2		1	3	7		2	3
Brucella abortus	544									0	3	0	0	1		2	1	1	2	1	3	1	1	1	1		2	1	1	2	1	3	1	1	1	8	2	2	7	2	1	1	1	7	6	2	3
Brucella abortus	1046									0	18	0	0	2		2	1	2	2	1	3	1	1	1	71		2	1	2	2	1	3	1	1	1	6	2	2	2	2	1	1	3	10	6	2	3
Brucella abortus	3196									2	0	0	0	2		2	1	2	2	1	3	1	1	1	30		2	1	2	2	1	3	1	1	1	6	2	2	2	2	1	1	3	7	6	2	3
Brucella abortus	3272									0	19	0	0	1		2	1	1	2	1	3	1	1	1	92		2	1	1	2	1	3	1	1	1	8	2	12	7	2	1	1	1	7	6	2	3
Brucella abortus	5586									0	16	0	0	2		2	1	2	2	1	3	1	1	1	2		2	1	2	2	1	3	1	1	1	7	2	2	2	2	1	1	3	7	6	2	3
Brucella abortus	28375									2	0	0	0	1		2	1	1	2	1	3	1	1	1			2	1	1	2	1	3	1	1	1	8		12	7	2	1	1	1	7	6	2	3
Brucella abortus	33248									2	0	0	0			2	1	1	2		3	1	1	1			2	1	1	2		3	1	1	1	8		12	7	2	1	1	1	7		2
Brucella abortus	33295									2	0	0	0	1		2	1	1	2	1	3	1	1	1			2	1	1	2	1	3	1	1	1	8	2	12	7	2		1	1	7	6	2	3
Brucella abortus	33975									2	0	0	0				1	1	2		3	1	1	1				1	1	2		3	1	1	1			12	7	2		1	1	7		2
Brucella abortus	34331									2	0	0	0			2	1	1	2		3	1	1	1			2	1	1	2		3	1	1	1	8	2	12	7	2		1	1	7	6	2
Brucella abortus	104081									2	0	0	0				1	1	2		3	1	1	1				1	1	2		3	1	1	1			12	7	2	1	1	1	7		2
Brucella abortus	104M									2	0	0	0	1		2	1	1	2	1	3	1	1	1			2	1	1	2	1	3	1	1	1		3	12	7	2	1	1	1	7	6	2	3
Brucella abortus	134									0	141	0	0	1		2	1	1	2	1	3	1	1	1	61		2	1	1	2	1	3	1	1	1	8	3	12	7	2	1	1	1	7	6	2	3
Brucella abortus	10736									2	0	0	0			2	1	1	2		3	1	1	1			2	1	1	2		3	1	1	1	8		12	7	2		1	1	7		2
Brucella abortus	11796									0	16	0	0	30		2	1	2	2	9	3	1	1	1	62		2	1	2	2	9	3	1	1	1	7	2	2	2	2	1	1	3	7	6	2	3
Brucella abortus	12183									0	14	0	0	2		2	1	2	2	1	3	1	1	1	2		2	1	2	2	1	3	1	1	1	7	2	2	2	2	1	1	3	7	6	2	3
Brucella abortus	106514									2	0	0	0			2	1	1	2		3	1	1	1			2	1	1	2		3	1	1	1	8		12	7	2		1	1	7		2
Brucella abortus	106598									2	0	0	0			2	1	1	2		3	1	1	1			2	1	1	2		3	1	1	1	8		12	7	2	1	1	1	7		2
Brucella abortus	108508									2	0	0	0			2	1	1	2		3	1	1	1			2	1	1	2		3	1	1	1	8		12	7	2		1	1	7		2
Brucella abortus	116074									2	0	0	0	1		2	1	1	2	1	3	1	1	1			2	1	1	2	1	3	1	1	1	8		12	7	2	1	1	1	7		2	3
Brucella abortus	128632									2	0	0	0	1		2	1	1	2	1	3	1	1	1			2	1	1	2	1	3	1	1	1	8		12	7	2	1	1	1	7		2	3
Brucella abortus	1365.1									0	13	0	0	2		2	1	2	2	1	3	1	1	1	2		2	1	2	2	1	3	1	1	1	7	2	2	2	2	1	1	3	7	6	2	3
Brucella abortus	14330									2	0	0	0	1		2	1	1	2	1	3	1	1	1			2	1	1	2	1	3	1	1	1	8		12	7	2	1	1	1	7	6	2	3
Brucella abortus	149279									2	0	0	0	2		2	1	2	2	1	3	1	1	1			2	1	2	2	1	3	1	1	1	7		2	2	2	1	1		7	6	2	3
Brucella abortus	15074.1									0	9	0	0	2		2	1	2	2	1	3	1	1	1	2		2	1	2	2	1	3	1	1	1	7	2	2	2	2	1	1	3	7	6	2	3
Brucella abortus	1552									0	60	0	0	2		2	1	2	2	1	3	1	1	1			2	1	2	2	1	3	1	1	1	7		2	2	2		1	3	7		2	3
Brucella abortus	15259									2	0	0	0			2	1	1	2		3	1	1	1			2	1	1	2		3	1	1	1	8		12	7	2	1	1	1	7		2
Brucella abortus	15500									2	0	0	0			2	1	2	2	1	3		1	1			2	1	2	2	1	3		1	1	7	2	2	2	2					6		3
Brucella abortus	16533									2	0	0	0			2	1	1	2		3	1	1	1			2	1	1	2		3	1	1	1	8		12	7	2	1	1	1	7		2
Brucella abortus	179961									2	0	0	0			2	1	1	2		3	1	1	1			2	1	1	2		3	1	1	1	8		12	7	2	1	1	1			2
Brucella abortus	19BA									2	0	0	0	5		2	1	1	2	1	4	1	1	1	5		2	1	1	2	1	4	1	1	1	8	2	2	7	2	1	1	1	7	6	2	3
Brucella abortus	225									0	25	0	0	2		2	1	2	2	1	3	1	1	1			2	1	2	2	1	3	1	1	1	7	2	2	2	2		1	3	7	6	2	3
Brucella abortus	21614									2	0	0	0			2	1				3	1	1	1			2	1				3	1	1	1	7		2	2	2		1	3	7	6	2
Brucella abortus	21630									2	0	0	0	2		2	1	2	2	1	3	1	1	1	2		2	1	2	2	1	3	1	1	1	7	2	2	2	2	1	1	3	7	6	2	3
Brucella abortus	22273									2	0	0	0			2	1	1	2		3	1	1	1			2	1	1	2		3	1	1	1	8		12	7	2	1	1	1	7		2
Brucella abortus	225 65									0	3	0	0	1		2	1	1	2	1	3	1	1	1	1		2	1	1	2	1	3	1	1	1	8	2	2	7	2	1	1	1	7	6	2	3
Brucella abortus	228									0	35	0	0	5		2	1	1	2	1	4	1	1	1	5		2	1	1	2	1	4	1	1	1	8	2	2	7	2	1	1	1	7	6	2	3
Brucella abortus	229									0	27	0	0	2		2	1	2	2	1	3	1	1	1			2	1	2	2	1	3	1	1	1	7		2	2	2		1	3	7	6	2	3
Brucella abortus	2308 A									0	9	0	0	5		2	1	1	2	1	4	1	1	1	5		2	1	1	2	1	4	1	1	1	8	2	2	7	2	1	1	1	7	6	2	3
Brucella abortus	240									0	126	0	0	2		2	1	2	2	1	3	1	1	1			2	1	2	2	1	3	1	1	1	7	2	2	2	2		1	3	7	6	2	3
Brucella abortus	264									0	49	0	0	2		2	1	2	2	1	3	1	1	1	2		2	1	2	2	1	3	1	1	1	7	2	2	2	2	1	1	3	7	6	2	3
Brucella abortus	265									0	31	0	0	2		2	1	2	2	1	3	1	1	1			2	1	2	2	1	3	1	1	1	7	2	2	2	2		1	3	7	6	2	3
Brucella abortus	271									0	27	0	0	2		2	1	2	2	1	3	1	1	1			2	1	2	2	1	3	1	1	1	7	2	2	2	2		1	3	7	6	2	3
Brucella abortus	275									0	28	0	0	2		2	1	2	2	1	3	1	1	1			2	1	2	2	1	3	1	1	1	7		2	2	2		1	3	7	6	2	3
Brucella abortus	282									0	37	0	0	2		2	1	2	2	1	3	1	1	1			2	1	2	2	1	3	1	1	1	7	2	2	2	2		1	3	7	6	2	3
Brucella abortus	2308									2	0	0	0	5		2	1	1	2	1	4	1	1	1	5		2	1	1	2	1	4	1	1	1	8	2	2	7	2	1	1	1	7	6	2	3
Brucella abortus	24157									2	0	0	0			2	1	1	2		3	1	1	1			2	1	1	2		3	1	1	1	8		12	7	2		1	1	7		2
Brucella abortus	25449									2	0	0	0			2	1	1	2		3	1	1	1			2	1	1	2		3	1	1	1	8		12	7	2	1	1	1	7		2
Brucella abortus	355 78									0	4	0	0	2		2	1	2	2	1	3	1	1	1	30		2	1	2	2	1	3	1	1	1	6	2	2	2	2	1	1	3	7	6	2	3
Brucella abortus	377									0	31	0	0	2		2	1	2	2	1	3	1	1	1			2	1	2	2	1	3	1	1	1	7	2	2	2	2		1	3	7	6	2	3
Brucella abortus	381									0	44	0	0	2		2	1	2	2	1	3	1	1	1			2	1	2	2	1	3	1	1	1	7		2	2	2	1	1	3	7	6	2	3
Brucella abortus	38127									2	0	0	0			2	1		2	1	3	1	1	1			2	1		2	1	3	1	1	1	6		2	2	2		1	3	10	6	2	3
Brucella abortus	39142									2	0	0	0			2	1	1	2		3	1	1	1			2	1	1	2		3	1	1	1	8		12	7	2		1	1	7		2
Brucella abortus	39659									2	0	0	0			2	1	1	2		3	1	1	1			2	1	1	2		3	1	1	1	8		12	7	2		1	1	7		2
Brucella abortus	39683									2	0	0	0			2	1	1	2		3	1	1	1			2	1	1	2		3	1	1	1	8		12	7	2		1	1	7		2
Brucella abortus	40046									2	0	0	0				1	1	2	1	3	1	1	1				1	1	2	1	3	1	1	1	8	2	12	7	2	1	1	1	7	6	2	3
Brucella abortus	40074									2	0	0	0			2	1	1	2		3	1	1	1			2	1	1	2		3	1	1	1	8		12	7	2	1	1	1	7		2
Brucella abortus	40670									2	0	0	0			2	1	1	2		3	1	1	1			2	1	1	2		3	1	1	1	8		12	7	2	1	1	1	7		2
Brucella abortus	45222									2	0	0	0			2	1	1	2		3	1	1	1			2	1	1	2		3	1	1	1	8		12	7	2	1	1	1	7		2
Brucella abortus	45533									2	0	0	0			2	1	1	2		3	1	1	1			2	1	1	2		3	1	1	1	8		12	7	2	1	1	1	7		2
Brucella abortus	45538									2	0	0	0			2	1	1	2		3	1	1	1			2	1	1	2		3	1	1	1	8		12	7	2	1	1	1	7		2
Brucella abortus	45597									2	0	0	0			2	1	1	2		3	1	1	1			2	1	1	2		3	1	1	1	8		12	7	2	1	1	1	7		2
Brucella abortus	47964									2	0	0	0			2	1	1	2		3	1	1	1			2	1	1	2		3	1	1	1	8		12	7	2		1	1	7		2
Brucella abortus	49188									2	0	0	0	2		2	1	2	2	1	3	1	1	1			2	1	2	2	1	3	1	1	1	7		2	2	2	1	1		7	6	2	3
Brucella abortus	49839									2	0	0	0	1		2	1	1	2	1	3	1	1	1			2	1	1	2	1	3	1	1	1	8		12	7	2	1	1	1	7		2	3
Brucella abortus	51311									2	0	0	0			2	1	1	2		3	1	1	1			2	1	1	2		3	1	1	1	8		12	7	2		1	1			2
Brucella abortus	52299									2	0	0	0			2	1	1	2		3	1	1	1			2	1	1	2		3	1	1	1	8		12	7	2	1	1	1	7		2
Brucella abortus	54518									2	0	0	0			2	1	1	2		3	1	1	1			2	1	1	2		3	1	1	1	8		12	7	2		1	1	7		2
Brucella abortus	54519									2	0	0	0			2	1	1	2		3	1	1	1			2	1	1	2		3	1	1	1	8		12	7	2	1	1	1	7		2
Brucella abortus	57423									2	0	0	0			2	1	1	2		3	1	1	1			2	1	1	2		3	1	1	1	8		12	7	2	1	1	1	7		2
Brucella abortus	57750									2	0	0	0			2	1		2	1	3	1	1	1			2	1		2	1	3	1	1	1	7	2	2	2	2	1	1	3	7	6	2	3
Brucella abortus	600 64									0	5	0	0	1		2	1	1	2	1	3	1	1	1	1		2	1	1	2	1	3	1	1	1	8	2	2	7	2	1	1	1	7	6	2	3
Brucella abortus	63 130									0	4	0	0	2		2	1	2	2	1	3	1	1	1	2		2	1	2	2	1	3	1	1	1	7	2	2	2	2	1	1	3	7	6	2	3
Brucella abortus	63 138									0	5	0	0	2		2	1	2	2	1	3	1	1	1	30		2	1	2	2	1	3	1	1	1	6	2	2	2	2	1	1	3	7	6	2	3
Brucella abortus	63 144									0	4	0	0	2		2	1	2	2	1	3	1	1	1	30		2	1	2	2	1	3	1	1	1	6	2	2	2	2	1	1	3	7	6	2	3
Brucella abortus	63 168									0	10	0	0	1		2	1	1	2	1	3	1	1	1	59		2	1	1	2	1	3	1	1	1	8	2	2	2	2	1	1	1	7	6	2	3
Brucella abortus	63 294									0	32	0	0	38		2	2	16	8	8	3	9	1	13	37		2	2	16	8	8	3	9	1	13	2	2	2	11	2	10	1	3	7	12	2	3
Brucella abortus	63 59									0	5	0	0	1		2	1	1	2	1	3	1	1	1	61		2	1	1	2	1	3	1	1	1	8	3	12	7	2	1	1	1	7	6	2	3
Brucella abortus	63 75									2	0	0	0	2		2	1	2	2	1	3	1	1	1	30		2	1	2	2	1	3	1	1	1	6	2	2	2	2	1	1	3	7	6	2	3
Brucella abortus	64 108									0	2	0	0	1		2	1	1	2	1	3	1	1	1	1		2	1	1	2	1	3	1	1	1	8	2	2	7	2	1	1	1	7	6	2	3
Brucella abortus	64 122									0	4	0	0	2		2	1	2	2	1	3	1	1	1	30		2	1	2	2	1	3	1	1	1	6	2	2	2	2	1	1	3	7	6	2	3
Brucella abortus	64 81									0	3	0	0	5		2	1	1	2	1	4	1	1	1	5		2	1	1	2	1	4	1	1	1	8	2	2	7	2	1	1	1	7	6	2	3
Brucella abortus	65 110									0	11	0	0	34		5	8	4	7	1	3	7	1	1	33		5	8	4	7	1	3	7	1	1	2	2	2	2	4	1	1	3	7	6	2	3
Brucella abortus	65 157									0	6	0	0	2		2	1	2	2	1	3	1	1	1	2		2	1	2	2	1	3	1	1	1	7	2	2	2	2	1	1	3	7	6	2	3
Brucella abortus	65 63									0	7	0	0	5		2	1	1	2	1	4	1	1	1	5		2	1	1	2	1	4	1	1	1	8	2	2	7	2	1	1	1	7	6	2	3
Brucella abortus	67 781									0	4	0	0	1		2	1	1	2	1	3	1	1	1	79		2	1	1	2	1	3	1	1	1	8	2	2	7	2	1	10	1	7	6	2	3
Brucella abortus	67 93									0	5	0	0	2		2	1	2	2	1	3	1	1	1	2		2	1	2	2	1	3	1	1	1	7	2	2	2	2	1	1	3	7	6	2	3
Brucella abortus	68									2	0	0	0	2		2	1	2	2	1	3	1	1	1	2		2	1	2	2	1	3	1	1	1	7	2	2	2	2	1	1	3	7	6	2	3
Brucella abortus	67761									2	0	0	0			2	1		2	1	3	1	1	1			2	1		2	1	3	1	1	1	7		2	2	2		1		7	6	2	3
Brucella abortus	68-3396P									0	4	0	0	1		2	1	1	2	1	3	1	1	1	1		2	1	1	2	1	3	1	1	1	8	2	2	7	2	1	1	1	7	6	2	3
Brucella abortus	69103									2	0	0	0	2		2	1	2	2	1	3	1	1	1			2	1	2	2	1	3	1	1	1	7		2	2	2	1	1	3	7	6	2	3
Brucella abortus	69841									2	0	0	0			2	1	1	2		3	1	1				2	1	1	2		3	1	1		8			7	2	1			7
Brucella abortus	69849									2	0	0	0	1		2	1	1	2	1	3	1	1	1			2	1	1	2	1	3	1	1	1	8		12	7	2	1	1	1	7		2	3
Brucella abortus	72871									2	0	0	0			2					3	1		1			2					3	1		1	7	2		2	2			3	7	6
Brucella abortus	73458									2	0	0	0			2	1	1	2		3	1	1	1			2	1	1	2		3	1	1	1	8		12	7	2	1	1	1	7		2
Brucella abortus	75 79-AB									0	22	0	0	2		2	1	2	2	1	3	1	1	1	2		2	1	2	2	1	3	1	1	1	7	2	2	2	2	1	1	3	7	6	2	3
Brucella abortus	76-1413									0	4	0	0	1		2	1	1	2	1	3	1	1	1	1		2	1	1	2	1	3	1	1	1	8	2	2	7	2	1	1	1	7	6	2	3
Brucella abortus	77193									2	0	0	0				1	1	2			1	1	1				1	1	2			1	1	1			12	7	2	1	1	1	7		2
Brucella abortus	78 14									0	5	0	0	34		5	8	4	7	1	3	7	1	1	33		5	8	4	7	1	3	7	1	1	2	2	2	2	4	1	1	3	7	6	2	3
Brucella abortus	78 32									0	9	0	0	36		7	7	4	2	1	3	9	1	1	72		7	7	4	2	1	3	9	1	1	2	2	2	2	4	1	1	3	8	6	3	3
Brucella abortus	78 36									0	6	0	0	35		7	7	4	2	1	3	9	1	20	81		7	7	4	2	1	3	9	1	20	2	2	2	2	4	1	1	3	8	6	2	3
Brucella abortus	7863									2	0	0	0			2	1	1	2	1	3	1		1			2	1	1	2	1	3	1		1	8		12	7	2	1	1	1	7	6	2	3
Brucella abortus	78992									2	0	0	0			2	1	1	2		3	1	1	1			2	1	1	2		3	1	1	1	8		12	7	2	1	1	1	7		2
Brucella abortus	80 101									0	8	0	0	36		7	7	4	2	1	3	9	1	1	35		7	7	4	2	1	3	9	1	1	2	2	2	2	4	1	1	3	8	6	2	3
Brucella abortus	80 102									0	5	0	0	2		2	1	2	2	1	3	1	1	1	2		2	1	2	2	1	3	1	1	1	7	2	2	2	2	1	1	3	7	6	2	3
Brucella abortus	80 108									0	3	0	0	1		2	1	1	2	1	3	1	1	1	1		2	1	1	2	1	3	1	1	1	8	2	2	7	2	1	1	1	7	6	2	3
Brucella abortus	80 28									0	4	0	0	32		5	7	4	7	1	3	7	1	1	65		5	7	4	7	1	3	7	1	1	2	2	13	2	4	1	1	3	7	6	2	3
Brucella abortus	80-1399									0	7	0	0	5		2	1	1	2	1	4	1	1	1	5		2	1	1	2	1	4	1	1	1	8	2	2	7	2	1	1	1	7	6	2	3
Brucella abortus	82									0	21	0	0	2		2	1	2	2	1	3	1	1	1	2		2	1	2	2	1	3	1	1	1	7	2	2	2	2	1	1	3	7	6	2	3
Brucella abortus	82-2330									0	4	0	0	5		2	1	1	2	1	4	1	1	1	5		2	1	1	2	1	4	1	1	1	8	2	2	7	2	1	1	1	7	6	2	3
Brucella abortus	82-3893									0	4	0	0	29		2	1	21	2	1	3	1	1	1	60		2	1	21	2	1	3	1	1	1	8	2	2	7	2	1	1	1	7	6	2	3
Brucella abortus	83242									2	0	0	0			2	1	1	2		3	1	1	1			2	1	1	2		3	1	1	1	8		12	7	2		1	1	7		2
Brucella abortus	84 26									0	4	0	0	29		2	1	21	2	1	3	1	1	1	60		2	1	21	2	1	3	1	1	1	8	2	2	7	2	1	1	1	7	6	2	3
Brucella abortus	84-0928									0	4	0	0	1		2	1	1	2	1	3	1	1	1	1		2	1	1	2	1	3	1	1	1	8	2	2	7	2	1	1	1	7	6	2	3
Brucella abortus	8486									0	19	0	0	2		2	1	2	2	1	3	1	1	1	71		2	1	2	2	1	3	1	1	1	6	2	2	2	2	1	1	3	10	6	2	3
Brucella abortus	84573									2	0	0	0	1		2	1	1	2	1	3	1	1	1	92		2	1	1	2	1	3	1	1	1	8	2	12	7	2	1	1	1	7	6	2	3
Brucella abortus	85 140									0	7	0	0	2		2	1	2	2	1	3	1	1	1	71		2	1	2	2	1	3	1	1	1	6	2	2	2	2	1	1	3	10	6	2	3
Brucella abortus	85 69									0	6	0	0	31		2	1	2	2	1	3	1	1	17	63		2	1	2	2	1	3	1	1	17	6	2	2	2	2	1	1	2	7	6	2	3
Brucella abortus	85-1058									0	4	0	0	1		2	1	1	2	1	3	1	1	1	1		2	1	1	2	1	3	1	1	1	8	2	2	7	2	1	1	1	7	6	2	3
Brucella abortus	86 8 59									2	0	0	0	1		2	1	1	2	1	3	1	1	1	1		2	1	1	2	1	3	1	1	1	8	2	2	7	2	1	1	1	7	6	2	3
Brucella abortus	863 67									0	6	0	0	1		2	1	1	2	1	3	1	1	1	1		2	1	1	2	1	3	1	1	1	8	2	2	7	2	1	1	1	7	6	2	3
Brucella abortus	87 28									0	5	0	0	34		5	8	4	7	1	3	7	1	1	34		5	8	4	7	1	3	7	1	1	2	2	2	12	4	1	1	3	7	6	2	3
Brucella abortus	87-0095									0	4	0	0	1		2	1	1	2	1	3	1	1	1	1		2	1	1	2	1	3	1	1	1	8	2	2	7	2	1	1	1	7	6	2	3
Brucella abortus	87-2211									0	4	0	0	5		2	1	1	2	1	4	1	1	1	5		2	1	1	2	1	4	1	1	1	8	2	2	7	2	1	1	1	7	6	2	3
Brucella abortus	870									2	0	0	0	4		2	1	2	2	2	3	1	1	1	4		2	1	2	2	2	3	1	1	1	6	2	2	2	2	1	1	3	7	6	2	3
Brucella abortus	87291									2	0	0	0			2	1	1	2		3	1	1	1			2	1	1	2		3	1	1	1	8		12	7	2	1	1	1	7		2
Brucella abortus	877 67									0	9	0	0	2		2	1	2	2	1	3	1	1	1	30		2	1	2	2	1	3	1	1	1	6	2	2	2	2	1	1	3	7	6	2	3
Brucella abortus	87773									2	0	0	0			2	1	1	2		3	1	1	1			2	1	1	2		3	1	1	1	8		12	7	2		1	1	7		2
Brucella abortus	88 19									0	4	0	0	1		2	1	1	2	1	3	1	1	1	61		2	1	1	2	1	3	1	1	1	8	3	12	7	2	1	1	1	7	6	2	3
Brucella abortus	88 217									0	10	0	0	37		2	2	19	8	8	3	9	1	14	36		2	2	19	8	8	3	9	1	14	2	2	2	11	2	10	1	3	7	12	2	3
Brucella abortus	88 226									0	3	0	0	1		2	1	1	2	1	3	1	1	1	1		2	1	1	2	1	3	1	1	1	8	2	2	7	2	1	1	1	7	6	2	3
Brucella abortus	89-0363									0	4	0	0	5		2	1	1	2	1	4	1	1	1	5		2	1	1	2	1	4	1	1	1	8	2	2	7	2	1	1	1	7	6	2	3
Brucella abortus	89-2646-1238									0	4	0	0	1		2	1	1	2	1	3	1	1	1	92		2	1	1	2	1	3	1	1	1	8	2	12	7	2	1	1	1	7	6	2	3
Brucella abortus	8979.3									0	19	0	0	1		2	1	1	2	1	3	1	1	1	92		2	1	1	2	1	3	1	1	1	8	2	12	7	2	1	1	1	7	6	2	3
Brucella abortus	9-941									2	0	0	0	1		2	1	1	2	1	3	1	1	1	1		2	1	1	2	1	3	1	1	1	8	2	2	7	2	1	1	1	7	6	2	3
Brucella abortus	90 50									0	4	0	0	1		2	1	1	2	1	3	1	1	1	1		2	1	1	2	1	3	1	1	1	8	2	2	7	2	1	1	1	7	6	2	3
Brucella abortus	90-0737									0	4	0	0	1		2	1	1	2	1	3	1	1	1	1		2	1	1	2	1	3	1	1	1	8	2	2	7	2	1	1	1	7	6	2	3
Brucella abortus	90-0742									0	5	0	0	5		2	1	1	2	1	4	1	1	1	5		2	1	1	2	1	4	1	1	1	8	2	2	7	2	1	1	1	7	6	2	3
Brucella abortus	90-0775									0	4	0	0	29		2	1	21	2	1	3	1	1	1	60		2	1	21	2	1	3	1	1	1	8	2	2	7	2	1	1	1	7	6	2	3
Brucella abortus	90-0962									0	4	0	0	1		2	1	1	2	1	3	1	1	1	1		2	1	1	2	1	3	1	1	1	8	2	2	7	2	1	1	1	7	6	2	3
Brucella abortus	90-12178									0	6	0	0	2		2	1	2	2	1	3	1	1	1	2		2	1	2	2	1	3	1	1	1	7	2	2	2	2	1	1	3	7	6	2	3
Brucella abortus	90-1280									0	4	0	0	1		2	1	1	2	1	3	1	1	1	1		2	1	1	2	1	3	1	1	1	8	2	2	7	2	1	1	1	7	6	2	3
Brucella abortus	9060									0	19	0	0	2		2	1	2	2	1	3	1	1	1	2		2	1	2	2	1	3	1	1	1	7	2	2	2	2	1	1	3	7	6	2	3
Brucella abortus	9261									0	18	0	0	1		2	1	1	2	1	3	1	1	1	92		2	1	1	2	1	3	1	1	1	8	2	12	7	2	1	1	1	7	6	2	3
Brucella abortus	93 1									0	4	0	0	1		2	1	1	2	1	3	1	1	1	1		2	1	1	2	1	3	1	1	1	8	2	2	7	2	1	1	1	7	6	2	3
Brucella abortus	93 2									0	10	0	0	2		2	1	2	2	1	3	1	1	1	29		2	1	2	2	1	3	1	1	1	6	2	2	2	2	8	1	3	7	6	2	3
Brucella abortus	94-1313									0	5	0	0	1		2	1	1	2	1	3	1	1	1	1		2	1	1	2	1	3	1	1	1	8	2	2	7	2	1	1	1	7	6	2	3
Brucella abortus	9510									2	0	0	0			2	1	1	2		3	1	1	1			2	1	1	2		3	1	1	1	8	2	12	7	2		1	1	7	6	2
Brucella abortus	99-9971-135									0	39	0	0	2		2	1	2	2	1	3	1	1	1	2		2	1	2	2	1	3	1	1	1	7	2	2	2	2	1	1	3	7	6	2	3
Brucella abortus	99-9971-159									0	21	0	0	2		2	1	2	2	1	3	1	1	1	2		2	1	2	2	1	3	1	1	1	7	2	2	2	2	1	1	3	7	6	2	3
Brucella abortus	A19									2	0	0	0	5		2	1	1	2	1	4	1	1	1	5		2	1	1	2	1	4	1	1	1	8	2	2	7	2	1	1	1	7	6	2	3
Brucella abortus	A13334									2	0	0	0	5		2	1	1	2	1	4	1	1	1	5		2	1	1	2	1	4	1	1	1	8	2	2	7	2	1	1	1	7	6	2	3
Brucella abortus	B-IM-74-D2									2	0	0	0	2		2	1	2	2	1	3	1	1	1	96		2	1	2	2	1	3	1	1	1	13	2	2	2	2	1	1	3	7	6	2	3
Brucella abortus	B3196									0	48	0	0	2		2	1	2	2	1	3	1	1	1	30		2	1	2	2	1	3	1	1	1	6	2	2	2	2	1	1	3	7	6	2	3
Brucella abortus	B10-0018									0	4	0	0	1		2	1	1	2	1	3	1	1	1	1		2	1	1	2	1	3	1	1	1	8	2	2	7	2	1	1	1	7	6	2	3
Brucella abortus	B10-0091									0	4	0	0	1		2	1	1	2	1	3	1	1	1	1		2	1	1	2	1	3	1	1	1	8	2	2	7	2	1	1	1	7	6	2	3
Brucella abortus	B10-0973									0	4	0	0	1		2	1	1	2	1	3	1	1	1	1		2	1	1	2	1	3	1	1	1	8	2	2	7	2	1	1	1	7	6	2	3
Brucella abortus	BAB8416									2	0	0	0	2		2	1	2	2	1	3	1	1	1	96		2	1	2	2	1	3	1	1	1	13	2	2	2	2	1	1	3	7	6	2	3
Brucella abortus	BANDDB_2362									0	33	0	0	1		2	1	1	2	1	3	1	1	1	1		2	1	1	2	1	3	1	1	1	8	2	2	7	2	1	1	1	7	6	2	3
Brucella abortus	BANDDB_2365									0	32	0	0	1		2	1	1	2	1	3	1	1	1	1		2	1	1	2	1	3	1	1	1	8	2	2	7	2	1	1	1	7	6	2	3
Brucella abortus	BANDDB_3995									0	50	0	0			2	1	1		1	3	1	1	1			2	1	1		1	3	1	1	1	8		2	7	2		1	1	7	6	2	3
Brucella abortus	BANDDB_5009									0	54	0	0	1		2	1	1	2	1	3	1	1	1	1		2	1	1	2	1	3	1	1	1	8	2	2	7	2	1	1	1	7	6	2	3
Brucella abortus	BANDDB_5033									0	50	0	0	1		2	1	1	2	1	3	1	1	1			2	1	1	2	1	3	1	1	1	8	2	2	7	2		1	1	7		2	3
Brucella abortus	BAU21 S4023									0	24	0	0	2		2	1	2	2	1	3	1	1	1	31		2	1	2	2	1	3	1	1	1	6	2	2	2	2	1	1	2	7	6	2	3
Brucella abortus	BB12									0	17	0	0	2		2	1	2	2	1	3	1	1	1	96		2	1	2	2	1	3	1	1	1	13	2	2	2	2	1	1	3	7	6	2	3
Brucella abortus	BB13									0	19	0	0	2		2	1	2	2	1	3	1	1	1	96		2	1	2	2	1	3	1	1	1	13	2	2	2	2	1	1	3	7	6	2	3
Brucella abortus	BB14									0	16	0	0	2		2	1	2	2	1	3	1	1	1	96		2	1	2	2	1	3	1	1	1	13	2	2	2	2	1	1	3	7	6	2	3
Brucella abortus	BC95									0	71	0	0			2	1	2	2	1	3		1	1			2	1	2	2	1	3		1	1	7	2	2	2	2		1	3	7	6	2	3
Brucella abortus	BCB034									0	149	0	0	1		2	1	1	2	1	3	1	1	1	61		2	1	1	2	1	3	1	1	1	8	3	12	7	2	1	1	1	7	6	2	3
Brucella abortus	BD									2	0	0	0	2		2	1	2	2	1	3	1	1	1	96		2	1	2	2	1	3	1	1	1	13	2	2	2	2	1	1	3	7	6	2	3
Brucella abortus	BDW									2	0	0	0	1		2	1	1	2	1	3	1	1	1	1		2	1	1	2	1	3	1	1	1	8	2	2	7	2	1	1	1	7	6	2	3
Brucella abortus	BER									2	0	0	0	6		5	7	10	7	6	3	7	1	1	6		5	7	10	7	6	3	7	1	1	2	2	3	2	4	1	1	3	7	6	2	3
Brucella abortus	BEU									0	2	0	0	2		2	1	2	2	1	3	1	1	1	30		2	1	2	2	1	3	1	1	1	6	2	2	2	2	1	1	3	7	6	2	3
Brucella abortus	BFY									2	0	0	0	6		5	7	10	7	6	3	7	1	1	6		5	7	10	7	6	3	7	1	1	2	2	3	2	4	1	1	3	7	6	2	3
Brucella abortus	BJ1									2	0	0	0	2		2	1	2	2	1	3	1	1	1	96		2	1	2	2	1	3	1	1	1	13	2	2	2	2	1	1	3	7	6	2	3
Brucella abortus	Br As-2013 01									0	49	0	0	1		2	1	1	2	1	3	1	1	1	1		2	1	1	2	1	3	1	1	1	8	2	2	7	2	1	1	1	7	6	2	3
Brucella abortus	Br As-2013 02									0	68	0	0			2	1	37	2	1	3	1	1	1			2	1	37	2	1	3	1	1	1	8		2	7	2	1	1	1	7	6	2	3
Brucella abortus	Br As-2014 03									0	19	0	0	1		2	1	1	2	1	3	1	1	1	1		2	1	1	2	1	3	1	1	1	8	2	2	7	2	1	1	1	7	6	2	3
Brucella abortus	Br As-2014 04									0	43	0	0	1		2	1	1	2	1	3	1	1	1	1		2	1	1	2	1	3	1	1	1	8	2	2	7	2	1	1	1	7	6	2	3
Brucella abortus	Br As-2014 10									0	115	0	0	1		2	1	1	2	1	3	1	1	1			2	1	1	2	1	3	1	1	1	8		2	7	2	1	1	1	7		2	3
Brucella abortus	Br.a-1236-10-Geo									0	26	0	0	2		2	1	2	2	1	3	1	1	1	2		2	1	2	2	1	3	1	1	1	7	2	2	2	2	1	1	3	7	6	2	3
Brucella abortus	Br.a-1238-10-Geo									0	29	0	0	2		2	1	2	2	1	3	1	1	1	2		2	1	2	2	1	3	1	1	1	7	2	2	2	2	1	1	3	7	6	2	3
Brucella abortus	Br.a-1247 10-Geo									0	28	0	0			22	1	2	2	1	3	1	1	1			22	1	2	2	1	3	1	1	1	7	2	19	2	2	1	1	3	7	6	2	3
Brucella abortus	Br.a-1549 11-Geo									0	30	0	0	2		2	1	2	2	1	3	1	1	1	2		2	1	2	2	1	3	1	1	1	7	2	2	2	2	1	1	3	7	6	2	3
Brucella abortus	Br.a-1844 12 12-Geo									0	26	0	0	2		2	1	2	2	1	3	1	1	1	2		2	1	2	2	1	3	1	1	1	7	2	2	2	2	1	1	3	7	6	2	3
Brucella abortus	Br.a-1910 13-2013-Geo									0	30	0	0	2		2	1	2	2	1	3	1	1	1	2		2	1	2	2	1	3	1	1	1	7	2	2	2	2	1	1	3	7	6	2	3
Brucella abortus	Br.a-375-10-Geo									0	30	0	0	2		2	1	2	2	1	3	1	1	1	2		2	1	2	2	1	3	1	1	1	7	2	2	2	2	1	1	3	7	6	2	3
Brucella abortus	Brucexj51									0	28	0	0	2		2	1	2	2	1	3	1	1	1	2		2	1	2	2	1	3	1	1	1	7	2	2	2	2	1	1	3	7	6	2	3
Brucella abortus	C-550									0	38	0	0	2		2	1	2	2	1	3	1	1	1	2		2	1	2	2	1	3	1	1	1	7	2	2	2	2	1	1	3	7	6	2	3
Brucella abortus	C-551									0	48	0	0	2		2	1	2	2	1	3	1	1	1			2	1	2	2	1	3	1	1	1	7	2	2	2	2		1	3	7	6	2	3
Brucella abortus	C-613									0	38	0	0	2		2	1	2	2	1	3	1	1	1			2	1	2	2	1	3	1	1	1	7	2	2	2	2	1	1	3	7	6		3
Brucella abortus	C-614									0	50	0	0	2		2	1	2	2	1	3	1	1	1			2	1	2	2	1	3	1	1	1	7	2	2	2	2	1	1	3	7	6		3
Brucella abortus	C-615									0	45	0	0	2		2	1	2	2	1	3	1	1	1			2	1	2	2	1	3	1	1	1	7	2	2	2	2	1	1	3	7	6		3
Brucella abortus	C68									2	0	0	0	2		2	1	2	2	1	3	1	1	1	30		2	1	2	2	1	3	1	1	1	6	2	2	2	2	1	1	3	7	6	2	3
Brucella abortus	CIIMS-NV-4									2	0	0	0	1		2	1	1	2	1	3	1	1	1	1		2	1	1	2	1	3	1	1	1	8	2	2	7	2	1	1	1	7	6	2	3
Brucella abortus	clpP									2	0	0	0	5		2	1	1	2	1	4	1	1	1	5		2	1	1	2	1	4	1	1	1	8	2	2	7	2	1	1	1	7	6	2	3
Brucella abortus	CNGB 308									0	4	0	0	1		2	1	1	2	1	3	1	1	1	1		2	1	1	2	1	3	1	1	1	8	2	2	7	2	1	1	1	7	6	2	3
Brucella abortus	CNGB 436									0	3	0	0	1		2	1	1	2	1	3	1	1	1			2	1	1	2	1	3	1	1	1	8	2	2	7	2	1	1	1	7	6		3
Brucella abortus	CNGB 752									0	3	0	0	1		2	1	1	2	1	3	1	1	1	1		2	1	1	2	1	3	1	1	1	8	2	2	7	2	1	1	1	7	6	2	3
Brucella abortus	CNGB 759									0	3	0	0	1		2	1	1	2	1	3	1	1	1			2	1	1	2	1	3	1	1	1	8	2	2	7	2	1	1	1	7	20	2	3
Brucella abortus	CNGB 966									0	2	0	0	1		2	1	1	2	1	3	1	1	1	1		2	1	1	2	1	3	1	1	1	8	2	2	7	2	1	1	1	7	6	2	3
Brucella abortus	CNGB 1011									0	2	0	0	1		2	1	1	2	1	3	1	1	1	1		2	1	1	2	1	3	1	1	1	8	2	2	7	2	1	1	1	7	6	2	3
Brucella abortus	CNGB 1432									0	4	0	0	1		2	1	1	2	1	3	1	1	1	1		2	1	1	2	1	3	1	1	1	8	2	2	7	2	1	1	1	7	6	2	3
Brucella abortus	Col-B012									0	243	0	0	1		2	1	1	2	1	3	1	1	1	1		2	1	1	2	1	3	1	1	1	8	2	2	7	2	1	1	1	7	6	2	3
Brucella abortus	F1 06 B1									0	6	0	0	1		2	1	1	2	1	3	1	1	1	1		2	1	1	2	1	3	1	1	1	8	2	2	7	2	1	1	1	7	6	2	3
Brucella abortus	F1 06-B21									0	4	0	0	6		5	7	10	7	6	3	7	1	1	6		5	7	10	7	6	3	7	1	1	2	2	3	2	4	1	1	3	7	6	2	3
Brucella abortus	F1 18-0221									2	0	0	0	32		5	7	4	7	1	3	7	1	1	130		5	7	4	7	1	3	7	1	1	2	2	2	20	4	1	1	3	7	6	2	3
Brucella abortus	F10 05-11									0	4	0	0	28		2	1	1	2	1	3	12	1	1	80		2	1	1	2	1	3	12	1	1	8	2	2	7	2	1	1	1	7	6	2	3
Brucella abortus	F10 06-3									0	5	0	0	2		2	1	2	2	1	3	1	1	1	31		2	1	2	2	1	3	1	1	1	6	2	2	2	2	1	1	2	7	6	2	3
Brucella abortus	F2 06-8									0	4	0	0	1		2	1	1	2	1	3	1	1	1	1		2	1	1	2	1	3	1	1	1	8	2	2	7	2	1	1	1	7	6	2	3
Brucella abortus	F3 01-300									0	3	0	0	1		2	1	1	2	1	3	1	1	1	1		2	1	1	2	1	3	1	1	1	8	2	2	7	2	1	1	1	7	6	2	3
Brucella abortus	F3 07-1									0	6	0	0	1		2	1	1	2	1	3	1	1	1	92		2	1	1	2	1	3	1	1	1	8	2	12	7	2	1	1	1	7	6	2	3
Brucella abortus	F5 04-7									0	8	0	0	2		2	1	2	2	1	3	1	1	1	2		2	1	2	2	1	3	1	1	1	7	2	2	2	2	1	1	3	7	6	2	3
Brucella abortus	F6 05-2									0	12	0	0	33		5	8	4	7	1	3	7	1	12	32		5	8	4	7	1	3	7	1	12	2	5	2	2	4	1	1	3	7	6	2	3
Brucella abortus	F6 05-3									0	13	0	0	6		5	7	10	7	6	3	7	1	1	6		5	7	10	7	6	3	7	1	1	2	2	3	2	4	1	1	3	7	6	2	3
Brucella abortus	F6 05-4									0	13	0	0	34		5	8	4	7	1	3	7	1	1	33		5	8	4	7	1	3	7	1	1	2	2	2	2	4	1	1	3	7	6	2	3
Brucella abortus	F6 05-9									0	13	0	0	34		5	8	4	7	1	3	7	1	1	33		5	8	4	7	1	3	7	1	1	2	2	2	2	4	1	1	3	7	6	2	3
Brucella abortus	I-12									0	42	0	0	2		2	1	2	2	1	3	1	1	1			2	1	2	2	1	3	1	1	1	7		2	2	2	1	1	3	7	6	2	3
Brucella abortus	I-25									0	31	0	0	2		2	1	2	2	1	3	1	1	1			2	1	2	2	1	3	1	1	1	6	2	2	2	2		1	3	10	6	2	3
Brucella abortus	I-29									0	46	0	0				1	2	2	1	3	1	1	1				1	2	2	1	3	1	1	1	7		2	2	2	1	1	3	7	6	2	3
Brucella abortus	I-34									0	40	0	0	2		2	1	2	2	1	3	1	1	1			2	1	2	2	1	3	1	1	1	6		2	2	2	1	1	3	10	6	2	3
Brucella abortus	I-67									0	30	0	0	2		2	1	2	2	1	3	1	1	1			2	1	2	2	1	3	1	1	1	7	2	2	2	2		1	3	7	6	2	3
Brucella abortus	I-85									0	40	0	0	2		2	1	2	2	1	3	1	1	1			2	1	2	2	1	3	1	1	1	7	2	2	2	2		1	3	7	6	2	3
Brucella abortus	I-172									0	37	0	0	2		2	1	2	2	1	3	1	1	1			2	1	2	2	1	3	1	1	1	7	2	2	2	2		1	3	7	6	2	3
Brucella abortus	I-181									0	47	0	0	4		2	1	2	2	2	3	1	1	1			2	1	2	2	2	3	1	1	1	6		2	2	2	1	1	3	7	6	2	3
Brucella abortus	I-182									0	32	0	0	2		2	1	2	2	1	3	1	1	1			2	1	2	2	1	3	1	1	1	7	2	2	2	2		1	3	7	6	2	3
Brucella abortus	I103_(UK3 01)									0	6	0	0	1		2	1	1	2	1	3	1	1	1	1		2	1	1	2	1	3	1	1	1	8	2	2	7	2	1	1	1	7	6	2	3
Brucella abortus	IVRI 95									2	0	0	0	1		2	1	1	2	1	3	1	1	1	1		2	1	1	2	1	3	1	1	1	8	2	2	7	2	1	1	1	7	6	2	3
Brucella abortus	KV 13 100									0	23	0	0	5		2	1	1	2	1	4	1	1	1	5		2	1	1	2	1	4	1	1	1	8	2	2	7	2	1	1	1	7	6	2	3
Brucella abortus	KV 17 100									0	18	0	0			2	1	2	2		3	1	1	1			2	1	2	2		3	1	1	1	6	2	2	2	2	1	1	3	7	6	2	3
Brucella abortus	LBAB001									2	0	0	0	1		2	1	1	2	1	3	1	1	1	1		2	1	1	2	1	3	1	1	1	8	2	2	7	2	1	1	1	7	6	2	3
Brucella abortus	LBAB003									2	0	0	0	2		2	1	2	2	1	3	1	1	1	29		2	1	2	2	1	3	1	1	1	6	2	2	2	2	8	1	3	7	6	2	3
Brucella abortus	LBAB004									2	0	0	0	2		2	1	2	2	1	3	1	1	1	29		2	1	2	2	1	3	1	1	1	6	2	2	2	2	8	1	3	7	6	2	3
Brucella abortus	LBAB005									2	0	0	0	1		2	1	1	2	1	3	1	1	1	1		2	1	1	2	1	3	1	1	1	8	2	2	7	2	1	1	1	7	6	2	3
Brucella abortus	LBAB007									2	0	0	0	2		2	1	2	2	1	3	1	1	1	29		2	1	2	2	1	3	1	1	1	6	2	2	2	2	8	1	3	7	6	2	3
Brucella abortus	LBAB008									2	0	0	0	2		2	1	2	2	1	3	1	1	1	29		2	1	2	2	1	3	1	1	1	6	2	2	2	2	8	1	3	7	6	2	3
Brucella abortus	LBAB009									2	0	0	0	1		2	1	1	2	1	3	1	1	1	1		2	1	1	2	1	3	1	1	1	8	2	2	7	2	1	1	1	7	6	2	3
Brucella abortus	LBAB010									2	0	0	0	1		2	1	1	2	1	3	1	1	1	1		2	1	1	2	1	3	1	1	1	8	2	2	7	2	1	1	1	7	6	2	3
Brucella abortus	LBAB011									2	0	0	0	2		2	1	2	2	1	3	1	1	1	29		2	1	2	2	1	3	1	1	1	6	2	2	2	2	8	1	3	7	6	2	3
Brucella abortus	LBAB012									2	0	0	0	2		2	1	2	2	1	3	1	1	1	29		2	1	2	2	1	3	1	1	1	6	2	2	2	2	8	1	3	7	6	2	3
Brucella abortus	LBAB013									2	0	0	0	1		2	1	1	2	1	3	1	1	1	1		2	1	1	2	1	3	1	1	1	8	2	2	7	2	1	1	1	7	6	2	3
Brucella abortus	LBAB014									2	0	0	0	1		2	1	1	2	1	3	1	1	1	1		2	1	1	2	1	3	1	1	1	8	2	2	7	2	1	1	1	7	6	2	3
Brucella abortus	LBAB015									2	0	0	0	1		2	1	1	2	1	3	1	1	1	1		2	1	1	2	1	3	1	1	1	8	2	2	7	2	1	1	1	7	6	2	3
Brucella abortus	LBAB016									2	0	0	0	1		2	1	1	2	1	3	1	1	1	1		2	1	1	2	1	3	1	1	1	8	2	2	7	2	1	1	1	7	6	2	3
Brucella abortus	LBAB017									2	0	0	0	1		2	1	1	2	1	3	1	1	1	1		2	1	1	2	1	3	1	1	1	8	2	2	7	2	1	1	1	7	6	2	3
Brucella abortus	LBAB018									2	0	0	0	1		2	1	1	2	1	3	1	1	1	1		2	1	1	2	1	3	1	1	1	8	2	2	7	2	1	1	1	7	6	2	3
Brucella abortus	LBAB019									2	0	0	0	1		2	1	1	2	1	3	1	1	1	1		2	1	1	2	1	3	1	1	1	8	2	2	7	2	1	1	1	7	6	2	3
Brucella abortus	LBAB020									2	0	0	0	1		2	1	1	2	1	3	1	1	1	1		2	1	1	2	1	3	1	1	1	8	2	2	7	2	1	1	1	7	6	2	3
Brucella abortus	LBAB021									2	0	0	0	1		2	1	1	2	1	3	1	1	1	1		2	1	1	2	1	3	1	1	1	8	2	2	7	2	1	1	1	7	6	2	3
Brucella abortus	LBAB022									2	0	0	0	103		33	1	1	2	1	3	1	1	1	152		33	1	1	2	1	3	1	1	1	8	2	2	7	2	1	1	1	7	6	18	3
Brucella abortus	LBAB023									2	0	0	0	2		2	1	2	2	1	3	1	1	1	29		2	1	2	2	1	3	1	1	1	6	2	2	2	2	8	1	3	7	6	2	3
Brucella abortus	LBAB024									2	0	0	0	1		2	1	1	2	1	3	1	1	1	1		2	1	1	2	1	3	1	1	1	8	2	2	7	2	1	1	1	7	6	2	3
Brucella abortus	LBAB025									2	0	0	0	1		2	1	1	2	1	3	1	1	1	1		2	1	1	2	1	3	1	1	1	8	2	2	7	2	1	1	1	7	6	2	3
Brucella abortus	LBAB026									2	0	0	0	1		2	1	1	2	1	3	1	1	1	1		2	1	1	2	1	3	1	1	1	8	2	2	7	2	1	1	1	7	6	2	3
Brucella abortus	LBAB027									2	0	0	0	1		2	1	1	2	1	3	1	1	1	1		2	1	1	2	1	3	1	1	1	8	2	2	7	2	1	1	1	7	6	2	3
Brucella abortus	LBAB028									2	0	0	0	2		2	1	2	2	1	3	1	1	1	29		2	1	2	2	1	3	1	1	1	6	2	2	2	2	8	1	3	7	6	2	3
Brucella abortus	LBAB029									2	0	0	0	2		2	1	2	2	1	3	1	1	1	29		2	1	2	2	1	3	1	1	1	6	2	2	2	2	8	1	3	7	6	2	3
Brucella abortus	LBAB030									2	0	0	0	1		2	1	1	2	1	3	1	1	1	1		2	1	1	2	1	3	1	1	1	8	2	2	7	2	1	1	1	7	6	2	3
Brucella abortus	LBAB031									2	0	0	0	1		2	1	1	2	1	3	1	1	1	1		2	1	1	2	1	3	1	1	1	8	2	2	7	2	1	1	1	7	6	2	3
Brucella abortus	LBAB032									2	0	0	0	1		2	1	1	2	1	3	1	1	1	1		2	1	1	2	1	3	1	1	1	8	2	2	7	2	1	1	1	7	6	2	3
Brucella abortus	LBAB033									2	0	0	0	1		2	1	1	2	1	3	1	1	1	1		2	1	1	2	1	3	1	1	1	8	2	2	7	2	1	1	1	7	6	2	3
Brucella abortus	LBAB034									2	0	0	0	1		2	1	1	2	1	3	1	1	1	1		2	1	1	2	1	3	1	1	1	8	2	2	7	2	1	1	1	7	6	2	3
Brucella abortus	LBAB035									2	0	0	0	1		2	1	1	2	1	3	1	1	1	1		2	1	1	2	1	3	1	1	1	8	2	2	7	2	1	1	1	7	6	2	3
Brucella abortus	LBAB036									2	0	0	0	1		2	1	1	2	1	3	1	1	1	1		2	1	1	2	1	3	1	1	1	8	2	2	7	2	1	1	1	7	6	2	3
Brucella abortus	LBAB037									2	0	0	0	1		2	1	1	2	1	3	1	1	1	1		2	1	1	2	1	3	1	1	1	8	2	2	7	2	1	1	1	7	6	2	3
Brucella abortus	LBAB038									2	0	0	0	5		2	1	1	2	1	4	1	1	1	5		2	1	1	2	1	4	1	1	1	8	2	2	7	2	1	1	1	7	6	2	3
Brucella abortus	LBAB039									2	0	0	0	1		2	1	1	2	1	3	1	1	1	1		2	1	1	2	1	3	1	1	1	8	2	2	7	2	1	1	1	7	6	2	3
Brucella abortus	LBAB040									2	0	0	0	1		2	1	1	2	1	3	1	1	1	1		2	1	1	2	1	3	1	1	1	8	2	2	7	2	1	1	1	7	6	2	3
Brucella abortus	LBAB041									2	0	0	0	1		2	1	1	2	1	3	1	1	1	1		2	1	1	2	1	3	1	1	1	8	2	2	7	2	1	1	1	7	6	2	3
Brucella abortus	LBAB042									2	0	0	0	1		2	1	1	2	1	3	1	1	1	1		2	1	1	2	1	3	1	1	1	8	2	2	7	2	1	1	1	7	6	2	3
Brucella abortus	LBAB043			2004						2	0	0	0	1		2	1	1	2	1	3	1	1	1	1		2	1	1	2	1	3	1	1	1	8	2	2	7	2	1	1	1	7	6	2	3
Brucella abortus	LBAB044									2	0	0	0	103		33	1	1	2	1	3	1	1	1	152		33	1	1	2	1	3	1	1	1	8	2	2	7	2	1	1	1	7	6	18	3
Brucella abortus	LBAB045			2007						2	0	0	0	1		2	1	1	2	1	3	1	1	1	1		2	1	1	2	1	3	1	1	1	8	2	2	7	2	1	1	1	7	6	2	3
Brucella abortus	LBAB046									2	0	0	0	1		2	1	1	2	1	3	1	1	1	1		2	1	1	2	1	3	1	1	1	8	2	2	7	2	1	1	1	7	6	2	3
Brucella abortus	LBAB047									2	0	0	0	1		2	1	1	2	1	3	1	1	1	1		2	1	1	2	1	3	1	1	1	8	2	2	7	2	1	1	1	7	6	2	3
Brucella abortus	LBAB048									2	0	0	0	1		2	1	1	2	1	3	1	1	1	1		2	1	1	2	1	3	1	1	1	8	2	2	7	2	1	1	1	7	6	2	3
Brucella abortus	LBAB049									2	0	0	0	1		2	1	1	2	1	3	1	1	1	1		2	1	1	2	1	3	1	1	1	8	2	2	7	2	1	1	1	7	6	2	3
Brucella abortus	LBAB050									2	0	0	0	1		2	1	1	2	1	3	1	1	1	1		2	1	1	2	1	3	1	1	1	8	2	2	7	2	1	1	1	7	6	2	3
Brucella abortus	LBAB051									2	0	0	0	1		2	1	1	2	1	3	1	1	1	1		2	1	1	2	1	3	1	1	1	8	2	2	7	2	1	1	1	7	6	2	3
Brucella abortus	LBAB052									2	0	0	0	1		2	1	1	2	1	3	1	1	1	1		2	1	1	2	1	3	1	1	1	8	2	2	7	2	1	1	1	7	6	2	3
Brucella abortus	LBAB053									2	0	0	0	1		2	1	1	2	1	3	1	1	1	1		2	1	1	2	1	3	1	1	1	8	2	2	7	2	1	1	1	7	6	2	3
Brucella abortus	LBAB054									2	0	0	0	1		2	1	1	2	1	3	1	1	1	1		2	1	1	2	1	3	1	1	1	8	2	2	7	2	1	1	1	7	6	2	3
Brucella abortus	levi gila									0	6	0	0	29		2	1	21	2	1	3	1	1	1	60		2	1	21	2	1	3	1	1	1	8	2	2	7	2	1	1	1	7	6	2	3
Brucella abortus	LEVI237									0	4	0	0	2		2	1	2	2	1	3	1	1	1	2		2	1	2	2	1	3	1	1	1	7	2	2	2	2	1	1	3	7	6	2	3
Brucella abortus	LMN1			2013. aug. 23.						0	24	0	0			2	1	1	2	1	3	1		1			2	1	1	2	1	3	1		1	8	2	2	7	2		1	1		6	2	3
Brucella abortus	LMN2									0	27	0	0			2	1	1	2	1	3		1	1			2	1	1	2	1	3		1	1	8	2		7	2		1	1		6	2	3
Brucella abortus	LMN5			2018. febr. 2.						0	131	0	0	1		2	1	1	2	1	3	1	1	1			2	1	1	2	1	3	1	1	1	8		2		2		1		7		2	3
Brucella abortus	LMN6									0	47	0	0	1		2	1	1	2	1	3	1	1	1			2	1	1	2	1	3	1	1	1	8	2	2	7	2	1	1	1	7	6	2
Brucella abortus	LMN7			2018. febr. 2.						0	50	0	0	1		2	1	1	2	1	3	1	1	1	1		2	1	1	2	1	3	1	1	1	8	2	2	7	2	1	1	1	7	6	2	3
Brucella abortus	LMN8			2018. febr. 2.						0	44	0	0	1		2	1	1	2	1	3	1	1	1			2	1	1	2	1	3	1	1	1	8		2	7	2	1	1	1	7	6	2	3
Brucella abortus	LMN9									0	36	0	0	1		2	1	1	2	1	3	1	1	1			2	1	1	2	1	3	1	1	1	8	2	2	7	2	1	1	1	7		2	3
Brucella abortus	LMN11			2018. febr. 2.						0	49	0	0	1		2	1	1	2	1	3	1	1	1			2	1	1	2	1	3	1	1	1	8		2	7	2	1	1	1	7	6	2	3
Brucella abortus	MC			2011						2	0	0	0	2		2	1	2	2	1	3	1	1	1	96		2	1	2	2	1	3	1	1	1	13	2	2	2	2	1	1	3	7	6	2	3
Brucella abortus	ML1			Jun 2017						0	12	0	0	1		2	1	1	2	1	3	1	1	1			2	1	1	2	1	3	1	1	1	8	2	2	7	2	1	1	1	18	6	2	3
Brucella abortus	ML2									0	14	0	0	1		2	1	1	2	1	3	1	1	1			2	1	1	2	1	3	1	1	1	8	2	2	7	2	1	1	1	17		2	3
Brucella abortus	ML3			Jun 2017						0	75	0	0			2	1	37	2	1	3	1	1	1			2	1	37	2	1	3	1	1	1	8	2	2	7	2	1	1	1	7	6	2	3
Brucella abortus	ML4			Jun 2017						0	24	0	0			2	1	37	2	1	3	1	1	1			2	1	37	2	1	3	1	1	1	8	2	2	7	2	1	1	1	18	6	2	3
Brucella abortus	ML5									0	15	0	0	1		2	1	1	2	1	3	1	1	1	1		2	1	1	2	1	3	1	1	1	8	2	2	7	2	1	1	1	7	6	2	3
Brucella abortus	ML6			Jun 2017						0	23	0	0	1		2	1	1	2	1	3	1	1	1	1		2	1	1	2	1	3	1	1	1	8	2	2	7	2	1	1	1	7	6	2	3
Brucella abortus	ML7			Jun 2017						0	25	0	0	1		2	1	1	2	1	3	1	1	1	1		2	1	1	2	1	3	1	1	1	8	2	2	7	2	1	1	1	7	6	2	3
Brucella abortus	ML8									0	26	0	0	1		2	1	1	2	1	3	1	1	1	1		2	1	1	2	1	3	1	1	1	8	2	2	7	2	1	1	1	7	6	2	3
Brucella abortus	ML10			Jun 2017						0	23	0	0	1		2	1	1	2	1	3	1	1	1	1		2	1	1	2	1	3	1	1	1	8	2	2	7	2	1	1	1	7	6	2	3
Brucella abortus	N1			2018. jan. 29.						0	58	0	0	2		2	1	2	2	1	3	1	1	1	2		2	1	2	2	1	3	1	1	1	7	2	2	2	2	1	1	3	7	6	2	3
Brucella abortus	NCTC 8038									0	16	0	0	5		2	1	1	2	1	4	1	1	1	5		2	1	1	2	1	4	1	1	1	8	2	2	7	2	1	1	1	7	6	2	3
Brucella abortus	NCTC 10505									2	0	0	0	4		2	1	2	2	2	3	1	1	1	4		2	1	2	2	2	3	1	1	1	6	2	2	2	2	1	1	3	7	6	2	3
Brucella abortus	NCTC624									0	3	0	0	1		2	1	1	2	1	3	1	1	1	1		2	1	1	2	1	3	1	1	1	8	2	2	7	2	1	1	1	7	6	2	3
Brucella abortus	NCTC1478									0	2	0	0	1		2	1	1	2	1	3	1	1	1	1		2	1	1	2	1	3	1	1	1	8	2	2	7	2	1	1	1	7	6	2	3
Brucella abortus	NCTC3605									0	2	0	0	1		2	1	1	2	1	3	1	1	1	1		2	1	1	2	1	3	1	1	1	8	2	2	7	2	1	1	1	7	6	2	3
Brucella abortus	NCTC7471									0	2	0	0	1		2	1	1	2	1	3	1	1	1	1		2	1	1	2	1	3	1	1	1	8	2	2	7	2	1	1	1	7	6	2	3
Brucella abortus	NCTC8038									0	2	0	0	5		2	1	1	2	1	4	1	1	1	5		2	1	1	2	1	4	1	1	1	8	2	2	7	2	1	1	1	7	6	2	3
Brucella abortus	NCTC10093									0	2	0	0	1		2	1	1	2	1	3	1	1	1			2	1	1	2	1	3	1	1	1	8	2	2	7	2	1	1	1	7		2	3
Brucella abortus	NI010									0	3	0	0	1		2	1	1	2	1	3	1	1	1	1		2	1	1	2	1	3	1	1	1	8	2	2	7	2	1	1	1	7	6	2	3
Brucella abortus	NI016									0	3	0	0	1		2	1	1	2	1	3	1	1	1	1		2	1	1	2	1	3	1	1	1	8	2	2	7	2	1	1	1	7	6	2	3
Brucella abortus	NI021									0	3	0	0	1		2	1	1	2	1	3	1	1	1	1		2	1	1	2	1	3	1	1	1	8	2	2	7	2	1	1	1	7	6	2	3
Brucella abortus	NI240									0	7	0	0	1		2	1	1	2	1	3	1	1	1	1		2	1	1	2	1	3	1	1	1	8	2	2	7	2	1	1	1	7	6	2	3
Brucella abortus	NI259									0	4	0	0	1		2	1	1	2	1	3	1	1	1	1		2	1	1	2	1	3	1	1	1	8	2	2	7	2	1	1	1	7	6	2	3
Brucella abortus	NI274									0	7	0	0	1		2	1	1	2	1	3	1	1	1	1		2	1	1	2	1	3	1	1	1	8	2	2	7	2	1	1	1	7	6	2	3
Brucella abortus	NI352									0	4	0	0	1		2	1	1	2	1	3	1	1	1	1		2	1	1	2	1	3	1	1	1	8	2	2	7	2	1	1	1	7	6	2	3
Brucella abortus	NI380									0	2	0	0	1		2	1	1	2	1	3	1	1	1	1		2	1	1	2	1	3	1	1	1	8	2	2	7	2	1	1	1	7	6	2	3
Brucella abortus	NI388									0	3	0	0	1		2	1	1	2	1	3	1	1	1	1		2	1	1	2	1	3	1	1	1	8	2	2	7	2	1	1	1	7	6	2	3
Brucella abortus	NI422									0	4	0	0	1		2	1	1	2	1	3	1	1	1	1		2	1	1	2	1	3	1	1	1	8	2	2	7	2	1	1	1	7	6	2	3
Brucella abortus	NI474									0	3	0	0	1		2	1	1	2	1	3	1	1	1	1		2	1	1	2	1	3	1	1	1	8	2	2	7	2	1	1	1	7	6	2	3
Brucella abortus	NI486									0	4	0	0	1		2	1	1	2	1	3	1	1	1	1		2	1	1	2	1	3	1	1	1	8	2	2	7	2	1	1	1	7	6	2	3
Brucella abortus	NI488									0	5	0	0	1		2	1	1	2	1	3	1	1	1	1		2	1	1	2	1	3	1	1	1	8	2	2	7	2	1	1	1	7	6	2	3
Brucella abortus	NI492									0	4	0	0	1		2	1	1	2	1	3	1	1	1	1		2	1	1	2	1	3	1	1	1	8	2	2	7	2	1	1	1	7	6	2	3
Brucella abortus	NI518									0	2	0	0	1		2	1	1	2	1	3	1	1	1	1		2	1	1	2	1	3	1	1	1	8	2	2	7	2	1	1	1	7	6	2	3
Brucella abortus	NI593									0	3	0	0	1		2	1	1	2	1	3	1	1	1	1		2	1	1	2	1	3	1	1	1	8	2	2	7	2	1	1	1	7	6	2	3
Brucella abortus	NI613									0	6	0	0	1		2	1	1	2	1	3	1	1	1	1		2	1	1	2	1	3	1	1	1	8	2	2	7	2	1	1	1	7	6	2	3
Brucella abortus	NI622									0	2	0	0	1		2	1	1	2	1	3	1	1	1	1		2	1	1	2	1	3	1	1	1	8	2	2	7	2	1	1	1	7	6	2	3
Brucella abortus	NI628									0	6	0	0	1		2	1	1	2	1	3	1	1	1	1		2	1	1	2	1	3	1	1	1	8	2	2	7	2	1	1	1	7	6	2	3
Brucella abortus	NI633									0	4	0	0	1		2	1	1	2	1	3	1	1	1	1		2	1	1	2	1	3	1	1	1	8	2	2	7	2	1	1	1	7	6	2	3
Brucella abortus	NI639									0	4	0	0	1		2	1	1	2	1	3	1	1	1	1		2	1	1	2	1	3	1	1	1	8	2	2	7	2	1	1	1	7	6	2	3
Brucella abortus	NI645									0	4	0	0	1		2	1	1	2	1	3	1	1	1	1		2	1	1	2	1	3	1	1	1	8	2	2	7	2	1	1	1	7	6	2	3
Brucella abortus	NI649									0	6	0	0	1		2	1	1	2	1	3	1	1	1	1		2	1	1	2	1	3	1	1	1	8	2	2	7	2	1	1	1	7	6	2	3
Brucella abortus	NI435a									0	3	0	0	1		2	1	1	2	1	3	1	1	1	1		2	1	1	2	1	3	1	1	1	8	2	2	7	2	1	1	1	7	6	2	3
Brucella abortus	NI495a									0	4	0	0	1		2	1	1	2	1	3	1	1	1	1		2	1	1	2	1	3	1	1	1	8	2	2	7	2	1	1	1	7	6	2	3
Brucella abortus	R-1096									0	17	0	0	2		2	1	2	2	1	3	1	1	1	2		2	1	2	2	1	3	1	1	1	7	2	2	2	2	1	1	3	7	6	2	3
Brucella abortus	R42-08									0	4	0	0	2		2	1	2	2	1	3	1	1	1	96		2	1	2	2	1	3	1	1	1	13	2	2	2	2	1	1	3	7	6	2	3
Brucella abortus	RB51									2	0	0	0	5		2	1	1	2	1	4	1	1	1	5		2	1	1	2	1	4	1	1	1	8	2	2	7	2	1	1	1	7	6	2	3
Brucella abortus	RB51-AHVLA									0	37	0	0	5		2	1	1	2	1	4	1	1	1			2	1	1	2	1	4	1	1	1	8		2	7	2	1	1	1	7	6	2	3
Brucella abortus	S-586			2015						0	37	0	0	8		3	2	3	2	1	5	3	2	8			3	2	3	2	1	5	3	2	8	1	14	2	1	1		1	4	7	7	2	3
Brucella abortus	S19									2	0	0	0	5		2	1	1	2	1	4	1	1	1	5		2	1	1	2	1	4	1	1	1	8	2	2	7	2	1	1	1	7	6	2	3
Brucella abortus	S99									0	25	0	0			2	1	37	2	1	3	1	1	1			2	1	37	2	1	3	1	1	1	8	2	2	7	2	1	1	1	17	6	2	3
Brucella abortus	S19deltaper_mutant			2020						0	52	0	0	5		2	1	1	2	1	4	1	1	1	5		2	1	1	2	1	4	1	1	1	8	2	2	7	2	1	1	1	7	6	2	3
Brucella abortus	S19per_mutant			2014. okt. 28.						0	25	0	0	5		2	1	1	2	1	4	1	1	1			2	1	1	2	1	4	1	1	1	8	2	2	7	2		1	1	7	6	2	3
Brucella abortus	SKN01			2013. máj. 23.						0	57	0	0			2	1	1		1	3	1	1	1			2	1	1		1	3	1	1	1	8	2	2	7	2	1	1	1	7	6	2	3
Brucella abortus	SKN13									0	52	0	0	1		2	1	1	2	1	3	1	1	1	1		2	1	1	2	1	3	1	1	1	8	2	2	7	2	1	1	1	7	6	2	3
Brucella abortus	SLM-03			2022. júl. 29.						0	73	0	0	1		2	1	1	2	1	3	1	1	1	1		2	1	1	2	1	3	1	1	1	8	2	2	7	2	1	1	1	7	6	2	3
Brucella abortus	Tulya									0	13	0	0	6		5	7	10	7	6	3	7	1	1	6		5	7	10	7	6	3	7	1	1	2	2	3	2	4	1	1	3	7	6	2	3
Brucella abortus	Wisconsin									2	0	0	0	5		2	1	1	2	1	4	1	1	1	5		2	1	1	2	1	4	1	1	1	8	2	2	7	2	1	1	1	7	6	2	3
Brucella abortus	X1_9			2016						0	169	0	0			2	1	1	2	1	3	1		1			2	1	1	2	1	3	1		1	8	2	2	7	2	1	1	1	7	6	2	3
Brucella abortus	X20_S4			2016						0	83	0	0			2		1	2	1	3		1	1			2		1	2	1	3		1	1	8	2	2	7	2	1		1	7		2	3
Brucella abortus	X48_S5									0	159	0	0	1		2	1	1	2	1	3	1	1	1	1		2	1	1	2	1	3	1	1	1	8	2	2	7	2	1	1	1	7	6	2	3
Brucella abortus	XZ19-1			2019. júl. 15.						0	68	0	0	2		2	1	2	2	1	3	1	1	1			2	1	2	2	1	3	1	1	1	6	2		2	2	1	1	3	10	6	2	3
Brucella abortus	Y11_MNG			2014						0	8	0	0			2	1	2	2	1	3		1	1			2	1	2	2	1	3		1	1	7	2	2	2	2		1	3		6		3
Brucella abortus	ZW053									2	0	0	0				1			1	3	1	1	1				1			1	3	1	1	1		2	2	7	2		1	1	7	6	2	3
[truncated: 1,867 more columns]
